# Supplementary material for: Alkaline Stress Induces Different Physiological, Hormonal and Gene Expression Responses in Diploid and Autotetraploid Rice
Source: Int J Mol Sci. 2022 May 16;23(10):5561. doi: 10.3390/ijms23105561 (PMC9142035; doi:10.3390/ijms23105561)
Supplement: Supplementary file 1 [file ijms-23-05561-s001.zip]

Archive with 14 entries (14 files):
- Supplementary Materials_legends.pdf
- Supplementary TableS1.xlsx
- Supplementary TableS2.xlsx
- Supplementary TableS3.xlsx
- Supplementary TableS4.xlsx
- Supplementary TableS5.xlsx
- Supplementary TableS6.xlsx
- Supplementary TableS7.xlsx
- Supplementary_FigureS1.tif
- Supplementary_FigureS2.tif
- Supplementary_FigureS3.tif
- Supplementary_FigureS4.tif
- Supplementary_FigureS5.tif
- Supplementary_FigureS6.tif
