# Supplementary material for: Alkaline Stress Induces Different Physiological, Hormonal and Gene Expression Responses in Diploid and Autotetraploid Rice
Source: Int J Mol Sci. 2022 May 16;23(10):5561. doi: 10.3390/ijms23105561 (PMC9142035; doi:10.3390/ijms23105561)
Supplement: Supplementary file 1 [file ijms-23-05561-s001.zip › Supplementary TableS1.xlsx]

## Sheet: Sheet1
Data quality control
sample	ReadSum	BaseSum	GC(%)	Q30(%)
R2-1	23085645	6894353262	56.95	91.56
R2-2	26003922	7770753096	57.49	91.35
R2-3	33843566	10100035296	57.42	90.56
Sh2-1	23146178	6923847472	57.27	91.27
Sh2-2	25978895	7766654082	56.86	91.33
Sh2-3	30975288	9261139486	56.29	90.4
R2_AS-1	24251305	7246054294	56.51	92.29
R2_AS-2	29999349	8963393012	58.03	91.8
R2_AS-3	37669064	11256293392	58.6	90.66
Sh2_AS-1	23727150	7086130482	56.22	90.18
Sh2_AS-2	25902360	7750831746	57.13	90.84
Sh2_AS-3	30205312	9020505670	57.03	90.59
R4-1	26530766	7910777698	58.19	89.4
R4-2	26168942	7792666464	57.88	90.48
R4-3	29186712	8714398958	56.04	90.66
Sh4-1	26540318	7931398718	55.36	91.68
Sh4-2	26651441	7952524374	56.84	90.8
Sh4-3	31904226	9520155568	57.59	90.22
R4_AS-1	24268941	7250041014	56.54	91.59
R4_AS-2	24619042	7360933790	56.93	91.38
R4_AS-3	29154102	8701849426	56.77	91.42
Sh4_AS-1	27433833	8169540134	59.19	89.81
Sh4_AS-2	29451151	8779307420	58.7	89.56
Sh4_AS-3	29731174	8868019100	57.34	90.28
