# Supplementary material for: Alkaline Stress Induces Different Physiological, Hormonal and Gene Expression Responses in Diploid and Autotetraploid Rice
Source: Int J Mol Sci. 2022 May 16;23(10):5561. doi: 10.3390/ijms23105561 (PMC9142035; doi:10.3390/ijms23105561)
Supplement: Supplementary file 1 [file ijms-23-05561-s001.zip › Supplementary TableS2.xlsx]

## Sheet: Sheet1
Primer sequence
Gene ID	Fprimer	Rprimer
GAPDH(Os08g0126300)	CCCTTCATCACCACCGACTAC	GGCCTTCTCCTTGTCAGTGAA
Os01g0225000	GTCGAGCTCGTCAAGATCAG	GTACTCGTACGTCCAGAAGTAC
Os01g0704100	AATTGATGGTACGTGTCGTTTG	CCACAGAAGTAAATCAAACCCG
Os04g0518400	GAGATCAACTCCGTCAACGA	CCGTTGTTGTAGAAATCGTTCA
Os06g0207950	CCTACATGTCAGTGACTCAACT	CTCCACCGTAGACCTTAACTTT
Os06g0278000	AATTCGCCTCAAATTACCACAC	GGAATCAACAACTTGGATTGCT
Os08g0464950	GGAACCAGACCTCCACTTG	TTCCTCGAGGAGAGCTTCAAG
Os09g0441400	GAAGAAGCTCGGCAAGATGTTC	CTTGACACCTTCCCTCTTGAG
Os09g0513200	CTTGGCATCGTTGATGTAGAAG	CAAATCACAACACCGATGAACT
Os11g0701800	CTCTACGCCTACAACAAGATGT	CTGCTTGATGAACACGTTGTC
Os12g0154900	AATGTGATGAAACTTGCAGGTC	GAAGAGCTTGTTTTCTCCGTTT

## Sheet: Sheet2
		GAPDH	CCCTTCATCACCACCGACTAC	GGCCTTCTCCTTGTCAGTGAA
		OsSOD2	AGGCTGTTGTTGTGCTTGGTAG	CTTTCCGGCAGGATTGTAGTG
		OsP5CS	GAGTGGGGCGACAGCGA	TGACAAGAAGTTGAGATGACGAGAC
		OsGS1;1	CCGTCTGTCGGCATTTCTG	GGGATGGGCTTGGGGTC
		OsGS1;2	GCCCACAGGGACCATACTACT	CGTTGATGCCACTGATGTTGAT
		OsGS1;3	CCGATTCCGACGAACAACC	GCTCCCGCCGCACAGT
		OsAS	GCCCTATTTACCTAAGCACATTC	AGGCTGCGTCCCATTCA
		OsNR1	CCTACTACTAAATTATACGCACCG	CAGGAAGGAATCAACCGCTA
		OsCBL4	GGCATCGTTCGGATTTCAC	GAGATTCGCCTTTCTGCTGTT
		BGIOSGA000060	AAGTCAAAGGAGTATGTGAGGG	CAGACTTCTTGAGGGTGTTAGG
		OsNRT1;1	GGGCAGAGTTCAGCAATCG	GGAAGGACGCCGCAGGT
