# Supplementary material for: Alkaline Stress Induces Different Physiological, Hormonal and Gene Expression Responses in Diploid and Autotetraploid Rice
Source: Int J Mol Sci. 2022 May 16;23(10):5561. doi: 10.3390/ijms23105561 (PMC9142035; doi:10.3390/ijms23105561)
Supplement: Supplementary file 1 [file ijms-23-05561-s001.zip › Supplementary TableS3.xlsx]

## Sheet: Sh2_AS vs Sh2
GO_acc	term_type	Term	Number of DEGs	querytotal	bgitem	bgtotal	pvalue	FDR
GO:0006869	P	lipid transport	18	1221	149	35698	1.2e-05	0.0089
GO:0006915	P	apoptotic process	11	1221	52	35698	6.3e-06	0.0089
GO:0010876	P	lipid localization	18	1221	157	35698	2.2e-05	0.011
GO:0016101	P	diterpenoid metabolic process	9	1221	42	35698	4e-05	0.012
GO:0009685	P	gibberellin metabolic process	7	1221	22	35698	3.5e-05	0.012
GO:0043227	C	membrane-bounded organelle	829	1221	15756	35698	7e-61	7.5e-59
GO:0043231	C	intracellular membrane-bounded organelle	829	1221	15750	35698	5.8e-61	7.5e-59
GO:0044464	C	cell part	892	1221	17860	35698	1.2e-58	6.2e-57
GO:0005623	C	cell	892	1221	17860	35698	1.2e-58	6.2e-57
GO:0043229	C	intracellular organelle	833	1221	16138	35698	2.6e-57	1.1e-55
GO:0043226	C	organelle	833	1221	16144	35698	3.1e-57	1.1e-55
GO:0005622	C	intracellular	869	1221	17282	35698	9.2e-57	2.8e-55
GO:0044424	C	intracellular part	857	1221	17108	35698	3.4e-54	9e-53
GO:0016023	C	cytoplasmic, membrane-bounded vesicle	346	1221	4437	35698	9.3e-48	1.8e-46
GO:0097708	C	intracellular vesicle	346	1221	4437	35698	9.3e-48	1.8e-46
GO:0009055	F	electron carrier activity	63	1221	230	35698	7.7e-33	5.6e-30
GO:0004497	F	monooxygenase activity	34	1221	152	35698	4.7e-16	1.7e-13
GO:0004364	F	glutathione transferase activity	11	1221	13	35698	8.3e-11	2e-08
GO:0043565	F	sequence-specific DNA binding	42	1221	474	35698	1e-07	1.9e-05
GO:0016491	F	oxidoreductase activity	110	1221	1973	35698	9.3e-07	0.00013
GO:0003700	F	transcription factor activity, sequence-specific DNA binding	56	1221	803	35698	1.4e-06	0.00015
GO:0001071	F	nucleic acid binding transcription factor activity	56	1221	803	35698	1.4e-06	0.00015
GO:0004553	F	hydrolase activity, hydrolyzing O-glycosyl compounds	38	1221	481	35698	5.3e-06	0.00048
GO:0020037	F	heme binding	44	1221	621	35698	1.3e-05	0.0011
GO:0046906	F	tetrapyrrole binding	44	1221	651	35698	3.7e-05	0.0027

## Sheet: Sh4_AS vs Sh4
GO_acc	term_type	Term	Number of DEGs	querytotal	bgitem	bgtotal	pvalue	FDR
GO:0006915	P	apoptotic process	19	1993	52	35698	3.1e-09	6.4e-06
GO:0007018	P	microtubule-based movement	18	1993	60	35698	9.8e-08	0.0001
GO:0006928	P	movement of cell or subcellular component	18	1993	67	35698	3.9e-07	0.00027
GO:0007017	P	microtubule-based process	26	1993	146	35698	1.4e-06	0.0007
GO:0044464	C	cell part	1504	1993	17860	35698	1e-113	1.9e-111
GO:0005623	C	cell	1504	1993	17860	35698	1e-113	1.9e-111
GO:0043229	C	intracellular organelle	1410	1993	16138	35698	1.4e-111	1.7e-109
GO:0043226	C	organelle	1410	1993	16144	35698	2e-111	1.8e-109
GO:0005622	C	intracellular	1463	1993	17282	35698	1.8e-108	1.3e-106
GO:0043231	C	intracellular membrane-bounded organelle	1379	1993	15750	35698	4e-107	2.5e-105
GO:0043227	C	membrane-bounded organelle	1379	1993	15756	35698	5.5e-107	2.9e-105
GO:0044424	C	intracellular part	1450	1993	17108	35698	1.1e-106	4.9e-105
GO:0016023	C	cytoplasmic, membrane-bounded vesicle	609	1993	4437	35698	5.5e-94	1.8e-92
GO:0097708	C	intracellular vesicle	609	1993	4437	35698	5.5e-94	1.8e-92
GO:0009055	F	electron carrier activity	86	1993	230	35698	2.1e-37	2.1e-34
GO:0004872	F	receptor activity	38	1993	107	35698	1.1e-16	5.2e-14
GO:0004713	F	protein tyrosine kinase activity	39	1993	138	35698	2.2e-14	7.1e-12
GO:0060089	F	molecular transducer activity	38	1993	189	35698	2.9e-10	7.2e-08
GO:0004497	F	monooxygenase activity	33	1993	152	35698	8e-10	1.6e-07
GO:0003777	F	microtubule motor activity	19	1993	56	35698	8.4e-09	1.4e-06
GO:0003774	F	motor activity	22	1993	79	35698	1.2e-08	1.7e-06
GO:0004553	F	hydrolase activity, hydrolyzing O-glycosyl compounds	57	1993	481	35698	5.7e-07	7e-05
GO:0016798	F	hydrolase activity, acting on glycosyl bonds	59	1993	557	35698	9e-06	0.00098
GO:0016301	F	kinase activity	163	1993	2071	35698	1.8e-05	0.0018

## Sheet: Sh4 vs Sh2
GO_acc	term_type	Term	queryitem	querytotal	bgitem	bgtotal	pvalue	FDR
GO:0006915	P	apoptotic process	29	2463	52	35698	7.8e-15	2.1e-11
GO:0006260	P	DNA replication	34	2463	122	35698	3e-10	4e-07
GO:0006468	P	protein phosphorylation	203	2463	1891	35698	3.3e-09	3e-06
GO:0016310	P	phosphorylation	209	2463	2065	35698	1.2e-07	8.2e-05
GO:0007018	P	microtubule-based movement	19	2463	60	35698	4.7e-07	0.00025
GO:0006928	P	movement of cell or subcellular component	19	2463	67	35698	1.9e-06	0.00084
GO:0016101	P	diterpenoid metabolic process	15	2463	42	35698	2.2e-06	0.00085
GO:0012501	P	programmed cell death	30	2463	154	35698	2.6e-06	0.00086
GO:0006333	P	chromatin assembly or disassembly	21	2463	84	35698	3.1e-06	0.00091
GO:0006334	P	nucleosome assembly	19	2463	75	35698	7.6e-06	0.0017
GO:0044464	C	cell part	1860	2463	17860	35698	4.8e-139	1.1e-136
GO:0005623	C	cell	1860	2463	17860	35698	4.8e-139	1.1e-136
GO:0043229	C	intracellular organelle	1745	2463	16138	35698	7.5e-137	1.2e-134
GO:0043226	C	organelle	1745	2463	16144	35698	1.1e-136	1.3e-134
GO:0005622	C	intracellular	1814	2463	17282	35698	1.1e-134	1.1e-132
GO:0043231	C	intracellular membrane-bounded organelle	1708	2463	15750	35698	6.1e-132	4.9e-130
GO:0043227	C	membrane-bounded organelle	1708	2463	15756	35698	9.1e-132	6.3e-130
GO:0044424	C	intracellular part	1789	2463	17108	35698	1.4e-128	8.7e-127
GO:0005737	C	cytoplasm	1558	2463	15256	35698	2.9e-87	1.5e-85
GO:0044444	C	cytoplasmic part	1529	2463	14862	35698	1.1e-86	5.2e-85
GO:0009055	F	electron carrier activity	85	2463	230	35698	2.2e-30	2.5e-27
GO:0004872	F	receptor activity	60	2463	107	35698	3.1e-29	1.8e-26
GO:0060089	F	molecular transducer activity	60	2463	189	35698	3.3e-19	1.3e-16
GO:0005524	F	ATP binding	341	2463	3048	35698	3.1e-17	9e-15
GO:0004713	F	protein tyrosine kinase activity	45	2463	138	35698	4e-15	9.3e-13
GO:0035639	F	purine ribonucleoside triphosphate binding	350	2463	3279	35698	5.4e-15	1e-12
GO:0004497	F	monooxygenase activity	40	2463	152	35698	3.7e-11	5.9e-09
GO:0016301	F	kinase activity	228	2463	2071	35698	4.1e-11	5.9e-09
GO:0004672	F	protein kinase activity	204	2463	1857	35698	5.5e-10	7.1e-08
GO:0016773	F	phosphotransferase activity, alcohol group as acceptor	212	2463	2031	35698	1.1e-08	1.3e-06

## Sheet: Sh4_AS vs Sh2_AS
GO_acc	term_type	Term	queryitem	querytotal	bgitem	bgtotal	pvalue	FDR
GO:0006720	P	isoprenoid metabolic process	18	932	122	35698	2e-08	2.7e-05
GO:0046274	P	lignin catabolic process	10	932	34	35698	1.2e-07	5.5e-05
GO:0046271	P	phenylpropanoid catabolic process	10	932	34	35698	1.2e-07	5.5e-05
GO:0016101	P	diterpenoid metabolic process	10	932	42	35698	6.5e-07	0.00022
GO:0006629	P	lipid metabolic process	49	932	890	35698	2.2e-06	0.0006
GO:0051501	P	diterpene phytoalexin metabolic process	6	932	16	35698	1.4e-05	0.0032
GO:0019748	P	secondary metabolic process	17	932	187	35698	2.1e-05	0.0035
GO:0006721	P	terpenoid metabolic process	12	932	96	35698	2e-05	0.0035
GO:0009808	P	lignin metabolic process	10	932	68	35698	2.9e-05	0.0043
GO:0009685	P	gibberellin metabolic process	6	932	22	35698	6.2e-05	0.0084
GO:0043227	C	membrane-bounded organelle	634	932	15756	35698	8.9e-48	1.2e-45
GO:0043231	C	intracellular membrane-bounded organelle	634	932	15750	35698	7.6e-48	1.2e-45
GO:0043229	C	intracellular organelle	641	932	16138	35698	1.2e-46	9.3e-45
GO:0043226	C	organelle	641	932	16144	35698	1.4e-46	9.3e-45
GO:0005622	C	intracellular	668	932	17282	35698	4.8e-46	2.6e-44
GO:0044424	C	intracellular part	659	932	17108	35698	4.4e-44	2e-42
GO:0044464	C	cell part	673	932	17860	35698	2.8e-42	9.3e-41
GO:0005623	C	cell	673	932	17860	35698	2.8e-42	9.3e-41
GO:0016023	C	cytoplasmic, membrane-bounded vesicle	247	932	4437	35698	3.3e-30	8.1e-29
GO:0097708	C	intracellular vesicle	247	932	4437	35698	3.3e-30	8.1e-29
GO:0009055	F	electron carrier activity	56	932	230	35698	6.5e-33	3.9e-30
GO:0004497	F	monooxygenase activity	30	932	152	35698	4.5e-16	1.3e-13
GO:0016491	F	oxidoreductase activity	100	932	1973	35698	6.9e-10	1.4e-07
GO:0020037	F	heme binding	42	932	621	35698	8.2e-08	1.2e-05
GO:0046906	F	tetrapyrrole binding	42	932	651	35698	2.7e-07	3.2e-05
GO:0004364	F	glutathione transferase activity	7	932	13	35698	3.9e-07	3.9e-05
GO:0016702	F	oxidoreductase activity, acting on single donors with incorporation of molecular oxygen, incorporation of two atoms of oxygen	8	932	56	35698	0.00021	0.018
GO:0005509	F	calcium ion binding	22	932	365	35698	0.00044	0.032
GO:0016701	F	oxidoreductase activity, acting on single donors with incorporation of molecular oxygen	8	932	67	35698	0.00064	0.042

## Sheet: R2_AS vs R2
GO_acc	term_type	Term	queryitem	querytotal	bgitem	bgtotal	pvalue	FDR
GO:0006915	P	apoptotic process	11	1023	52	35698	1.2e-06	0.0014
GO:0016023	C	cytoplasmic, membrane-bounded vesicle	308	1023	4437	35698	1.1e-48	7.5e-47
GO:0097708	C	intracellular vesicle	308	1023	4437	35698	1.1e-48	7.5e-47
GO:0031410	C	cytoplasmic vesicle	308	1023	4437	35698	1.1e-48	7.5e-47
GO:0031988	C	membrane-bounded vesicle	308	1023	4445	35698	1.6e-48	8e-47
GO:0031982	C	vesicle	308	1023	4455	35698	2.5e-48	1e-46
GO:0043227	C	membrane-bounded organelle	682	1023	15756	35698	1.7e-46	4.9e-45
GO:0043231	C	intracellular membrane-bounded organelle	682	1023	15750	35698	1.5e-46	4.9e-45
GO:0043229	C	intracellular organelle	689	1023	16138	35698	4.8e-45	1.2e-43
GO:0043226	C	organelle	689	1023	16144	35698	5.6e-45	1.2e-43
GO:0005622	C	intracellular	713	1023	17282	35698	3.8e-42	7.5e-41
GO:0009055	F	electron carrier activity	56	1023	230	35698	6.9e-31	4.5e-28
GO:0004497	F	monooxygenase activity	21	1023	152	35698	1.8e-08	5.9e-06
GO:0005509	F	calcium ion binding	32	1023	365	35698	1e-07	1.7e-05
GO:0030145	F	manganese ion binding	13	1023	59	35698	8.7e-08	1.7e-05
GO:0004553	F	hydrolase activity, hydrolyzing O-glycosyl compounds	37	1023	481	35698	2.3e-07	3e-05
GO:0016798	F	hydrolase activity, acting on glycosyl bonds	37	1023	557	35698	5.8e-06	0.00063
GO:0020037	F	heme binding	38	1023	621	35698	2.4e-05	0.0023
GO:0004568	F	chitinase activity	7	1023	28	35698	4.3e-05	0.0035
GO:0046906	F	tetrapyrrole binding	38	1023	651	35698	6.3e-05	0.0045
GO:0004364	F	glutathione transferase activity	5	1023	13	35698	0.00011	0.0068

## Sheet: R4_AS vs R4
GO_acc	term_type	Term	queryitem	querytotal	bgitem	bgtotal	pvalue	FDR
GO:0016101	P	diterpenoid metabolic process	10	1102	42	35698	2.8e-06	0.0018
GO:0051501	P	diterpene phytoalexin metabolic process	7	1102	16	35698	3.4e-06	0.0018
GO:0006915	P	apoptotic process	11	1102	52	35698	2.4e-06	0.0018
GO:0022900	P	electron transport chain	20	1102	204	35698	1.5e-05	0.006
GO:0052314	P	phytoalexin metabolic process	7	1102	32	35698	0.00014	0.044
GO:0043227	C	membrane-bounded organelle	730	1102	15756	35698	5.1e-48	5.2e-46
GO:0043231	C	intracellular membrane-bounded organelle	730	1102	15750	35698	4.3e-48	5.2e-46
GO:0043229	C	intracellular organelle	733	1102	16138	35698	8.8e-45	5.2e-43
GO:0043226	C	organelle	733	1102	16144	35698	1e-44	5.2e-43
GO:0044464	C	cell part	783	1102	17860	35698	1.9e-44	6.3e-43
GO:0005623	C	cell	783	1102	17860	35698	1.9e-44	6.3e-43
GO:0005622	C	intracellular	763	1102	17282	35698	2.8e-43	8.2e-42
GO:0016023	C	cytoplasmic, membrane-bounded vesicle	311	1102	4437	35698	6.5e-43	1.3e-41
GO:0097708	C	intracellular vesicle	311	1102	4437	35698	6.5e-43	1.3e-41
GO:0031410	C	cytoplasmic vesicle	311	1102	4437	35698	6.5e-43	1.3e-41
GO:0009055	F	electron carrier activity	68	1102	230	35698	8.6e-40	5.8e-37
GO:0004497	F	monooxygenase activity	32	1102	152	35698	9.4e-16	3.2e-13
GO:0005509	F	calcium ion binding	42	1102	365	35698	4.4e-12	9.9e-10
GO:0020037	F	heme binding	55	1102	621	35698	3.1e-11	5.3e-09
GO:0046906	F	tetrapyrrole binding	55	1102	651	35698	1.6e-10	2.2e-08
GO:0030145	F	manganese ion binding	14	1102	59	35698	3.1e-08	3.5e-06
GO:0016491	F	oxidoreductase activity	105	1102	1973	35698	1.2e-07	1.2e-05
GO:0016209	F	antioxidant activity	24	1102	226	35698	6.3e-07	5.3e-05
GO:0004364	F	glutathione transferase activity	7	1102	13	35698	1.2e-06	8.9e-05
GO:0004601	F	peroxidase activity	21	1102	196	35698	2.7e-06	0.00019

## Sheet: R4 vs R2
GO_acc	term_type	Term	queryitem	querytotal	bgitem	bgtotal	pvalue	FDR
GO:0016101	P	diterpenoid metabolic process	8	201	42	35698	3.7e-10	1.1e-07
GO:0006721	P	terpenoid metabolic process	10	201	96	35698	4.8e-10	1.1e-07
GO:0051501	P	diterpene phytoalexin metabolic process	6	201	16	35698	2e-09	2.9e-07
GO:0006720	P	isoprenoid metabolic process	10	201	122	35698	4.2e-09	4.6e-07
GO:0052314	P	phytoalexin metabolic process	6	201	32	35698	6.8e-08	6e-06
GO:0009404	P	toxin metabolic process	6	201	43	35698	3.3e-07	2.4e-05
GO:0008299	P	isoprenoid biosynthetic process	7	201	97	35698	2.1e-06	0.00013
GO:0016114	P	terpenoid biosynthetic process	6	201	68	35698	3.9e-06	0.00021
GO:0006629	P	lipid metabolic process	14	201	890	35698	0.00062	0.03
GO:0019748	P	secondary metabolic process	6	201	187	35698	0.0008	0.035
GO:0044424	C	intracellular part	142	201	17108	35698	6.4e-11	9.1e-10
GO:0043229	C	intracellular organelle	137	201	16138	35698	5e-11	9.1e-10
GO:0005622	C	intracellular	144	201	17282	35698	2.2e-11	9.1e-10
GO:0043226	C	organelle	137	201	16144	35698	5.1e-11	9.1e-10
GO:0005737	C	cytoplasm	133	201	15256	35698	2.1e-11	9.1e-10
GO:0044464	C	cell part	146	201	17860	35698	6.2e-11	9.1e-10
GO:0005623	C	cell	146	201	17860	35698	6.2e-11	9.1e-10
GO:0043231	C	intracellular membrane-bounded organelle	134	201	15750	35698	1.1e-10	1.2e-09
GO:0043227	C	membrane-bounded organelle	134	201	15756	35698	1.2e-10	1.2e-09
GO:0044444	C	cytoplasmic part	129	201	14862	35698	1.1e-10	1.2e-09
GO:0009055	F	electron carrier activity	14	201	230	35698	1.3e-10	3e-08
GO:0004497	F	monooxygenase activity	7	201	152	35698	3.4e-05	0.0027
GO:0045735	F	nutrient reservoir activity	6	201	101	35698	3.2e-05	0.0027
GO:0005509	F	calcium ion binding	9	201	365	35698	0.00028	0.017

## Sheet: R4_AS vs R2_AS
GO_acc	term_type	Term	queryitem	querytotal	bgitem	bgtotal	pvalue	FDR
GO:0051501	P	diterpene phytoalexin metabolic process	10	435	16	35698	2.6e-13	1.7e-10
GO:0006721	P	terpenoid metabolic process	15	435	96	35698	6e-12	2e-09
GO:0006720	P	isoprenoid metabolic process	16	435	122	35698	1.3e-11	2.9e-09
GO:0016101	P	diterpenoid metabolic process	11	435	42	35698	3.3e-11	5.5e-09
GO:0052314	P	phytoalexin metabolic process	10	435	32	35698	6e-11	8e-09
GO:0009404	P	toxin metabolic process	10	435	43	35698	7.1e-10	7.8e-08
GO:0051502	P	diterpene phytoalexin biosynthetic process	6	435	7	35698	4.7e-09	4.5e-07
GO:0008299	P	isoprenoid biosynthetic process	12	435	97	35698	8.7e-09	7.2e-07
GO:0016114	P	terpenoid biosynthetic process	10	435	68	35698	3.5e-08	2.6e-06
GO:0051504	P	diterpene phytoalexin precursor biosynthetic process pathway	5	435	5	35698	5.9e-08	3.9e-06
GO:0097708	C	intracellular vesicle	159	435	4437	35698	2.9e-37	1.5e-35
GO:0031988	C	membrane-bounded vesicle	159	435	4445	35698	3.6e-37	1.5e-35
GO:0031410	C	cytoplasmic vesicle	159	435	4437	35698	2.9e-37	1.5e-35
GO:0016023	C	cytoplasmic, membrane-bounded vesicle	159	435	4437	35698	2.9e-37	1.5e-35
GO:0031982	C	vesicle	159	435	4455	35698	4.7e-37	1.5e-35
GO:0044444	C	cytoplasmic part	286	435	14862	35698	6.5e-24	1.7e-22
GO:0005737	C	cytoplasm	290	435	15256	35698	1.4e-23	3.2e-22
GO:0043231	C	intracellular membrane-bounded organelle	291	435	15750	35698	1.6e-21	3e-20
GO:0043227	C	membrane-bounded organelle	291	435	15756	35698	1.7e-21	3e-20
GO:0043229	C	intracellular organelle	294	435	16138	35698	7.2e-21	1.1e-19
GO:0009055	F	electron carrier activity	35	435	230	35698	8.2e-26	2.9e-23
GO:0004497	F	monooxygenase activity	22	435	152	35698	2.8e-16	5e-14
GO:0016491	F	oxidoreductase activity	58	435	1973	35698	1.1e-09	1.2e-07
GO:0020037	F	heme binding	28	435	621	35698	8.2e-09	7.2e-07
GO:0046906	F	tetrapyrrole binding	28	435	651	35698	2.2e-08	1.5e-06
GO:0005509	F	calcium ion binding	18	435	365	35698	1.2e-06	6.9e-05
GO:0004553	F	hydrolase activity, hydrolyzing O-glycosyl compounds	17	435	481	35698	0.00013	0.0067
GO:0008171	F	O-methyltransferase activity	6	435	64	35698	0.0002	0.0088
GO:0016684	F	oxidoreductase activity, acting on peroxide as acceptor	10	435	199	35698	0.00024	0.0094
GO:0016209	F	antioxidant activity	10	435	226	35698	0.00063	0.022
