# Supplementary material for: Alkaline Stress Induces Different Physiological, Hormonal and Gene Expression Responses in Diploid and Autotetraploid Rice
Source: Int J Mol Sci. 2022 May 16;23(10):5561. doi: 10.3390/ijms23105561 (PMC9142035; doi:10.3390/ijms23105561)
Supplement: Supplementary file 1 [file ijms-23-05561-s001.zip › Supplementary TableS4.xlsx]

## Sheet: Sh2_AS vs Sh2
#Term	Database	ID	Input number	Background number	P-Value	Corrected P-Value
Phenylpropanoid biosynthesis	KEGG PATHWAY	dosa00940	23	231	0.000469297	0.0277419
Cutin, suberine and wax biosynthesis	KEGG PATHWAY	dosa00073	7	29	0.000638407	0.0277419
Diterpenoid biosynthesis	KEGG PATHWAY	dosa00904	8	41	0.000904628	0.0277419
Biosynthesis of secondary metabolites	KEGG PATHWAY	dosa01110	76	1211	0.00175767	0.0404263
Plant hormone signal transduction	KEGG PATHWAY	dosa04075	20	249	0.00985288	0.142688
MAPK signaling pathway - plant	KEGG PATHWAY	dosa04016	15	167	0.0098724	0.142688
Monoterpenoid biosynthesis	KEGG PATHWAY	dosa00902	3	9	0.0121293	0.142688
alpha-Linolenic acid metabolism	KEGG PATHWAY	dosa00592	7	53	0.0124076	0.142688
Glutathione metabolism	KEGG PATHWAY	dosa00480	11	112	0.0143576	0.146766
Fatty acid degradation	KEGG PATHWAY	dosa00071	6	52	0.0338991	0.311871

## Sheet: Sh4_AS vs Sh4
#Term	Database	ID	Input number	Background number	P-Value	Corrected P-Value
Biosynthesis of secondary metabolites	KEGG PATHWAY	dosa01110	136	1211	8.33472e-07	8.91815e-05
Metabolic pathways	KEGG PATHWAY	dosa01100	223	2318	1.19356e-05	0.000638554
Cutin, suberine and wax biosynthesis	KEGG PATHWAY	dosa00073	10	29	0.000178866	0.00637956
Phenylpropanoid biosynthesis	KEGG PATHWAY	dosa00940	33	231	0.000381293	0.00976307
Fatty acid metabolism	KEGG PATHWAY	dosa01212	16	78	0.000456218	0.00976307
Plant hormone signal transduction	KEGG PATHWAY	dosa04075	32	249	0.00219252	0.0390999
Terpenoid backbone biosynthesis	KEGG PATHWAY	dosa00900	11	53	0.00312908	0.0477029
Fatty acid biosynthesis	KEGG PATHWAY	dosa00061	10	46	0.00356657	0.0477029
Amino sugar and nucleotide sugar metabolism	KEGG PATHWAY	dosa00520	22	157	0.00406324	0.0483074
Carotenoid biosynthesis	KEGG PATHWAY	dosa00906	7	33	0.0154108	0.149905

## Sheet: Sh4 vs Sh2
#Term	Database	ID	Input number	Background number	P-Value	Corrected P-Value
DNA replication	KEGG PATHWAY	dosa03030	23	57	5.56474e-08	6.17686e-06
Phenylpropanoid biosynthesis	KEGG PATHWAY	dosa00940	43	231	2.42526e-05	0.00134602
Biosynthesis of secondary metabolites	KEGG PATHWAY	dosa01110	147	1211	0.000222624	0.00823709
Diterpenoid biosynthesis	KEGG PATHWAY	dosa00904	11	41	0.00267351	0.0632721
Cutin, suberine and wax biosynthesis	KEGG PATHWAY	dosa00073	9	29	0.00285009	0.0632721
alpha-Linolenic acid metabolism	KEGG PATHWAY	dosa00592	12	53	0.0056756	0.104999
Mismatch repair	KEGG PATHWAY	dosa03430	10	41	0.0072202	0.114492
Base excision repair	KEGG PATHWAY	dosa03410	10	42	0.00830274	0.115201
MAPK signaling pathway - plant	KEGG PATHWAY	dosa04016	25	167	0.0130759	0.157848
Plant hormone signal transduction	KEGG PATHWAY	dosa04075	34	249	0.0143471	0.157848

## Sheet: Sh4_AS vs Sh2_AS
#Term	Database	ID	Input number	Background number	P-Value	Corrected P-Value
Biosynthesis of secondary metabolites	KEGG PATHWAY	dosa01110	78	1211	4.25298e-07	2.46664e-05
DNA replication	KEGG PATHWAY	dosa03030	13	57	5.03396e-07	2.46664e-05
Metabolic pathways	KEGG PATHWAY	dosa01100	115	2318	0.000122851	0.00401314
Diterpenoid biosynthesis	KEGG PATHWAY	dosa00904	8	41	0.00020546	0.00414087
Terpenoid backbone biosynthesis	KEGG PATHWAY	dosa00900	9	53	0.000211269	0.00414087
Phenylpropanoid biosynthesis	KEGG PATHWAY	dosa00940	20	231	0.00033652	0.0054965
Glyoxylate and dicarboxylate metabolism	KEGG PATHWAY	dosa00630	10	76	0.000602601	0.00843641
Cutin, suberine and wax biosynthesis	KEGG PATHWAY	dosa00073	6	29	0.000982597	0.0120368
Carotenoid biosynthesis	KEGG PATHWAY	dosa00906	6	33	0.00176294	0.0191964
Flavonoid biosynthesis	KEGG PATHWAY	dosa00941	6	41	0.00462725	0.045347

## Sheet: R2_AS vs R2
#Term	Database	ID	Input number	Background number	P-Value	Corrected P-Value
Phenylpropanoid biosynthesis	KEGG PATHWAY	dosa00940	25	231	1.64968e-05	0.00118777
Plant-pathogen interaction	KEGG PATHWAY	dosa04626	21	192	6.61007e-05	0.00237962
Starch and sucrose metabolism	KEGG PATHWAY	dosa00500	17	168	0.000709369	0.0170248
Cutin, suberine and wax biosynthesis	KEGG PATHWAY	dosa00073	5	29	0.00862105	0.155179
Amino sugar and nucleotide sugar metabolism	KEGG PATHWAY	dosa00520	13	157	0.0129665	0.168555
Biosynthesis of secondary metabolites	KEGG PATHWAY	dosa01110	64	1211	0.0140462	0.168555
Nitrogen metabolism	KEGG PATHWAY	dosa00910	5	36	0.0187014	0.176306
Glycerolipid metabolism	KEGG PATHWAY	dosa00561	8	81	0.0195896	0.176306
Plant hormone signal transduction	KEGG PATHWAY	dosa04075	17	249	0.0256247	0.204997
Galactose metabolism	KEGG PATHWAY	dosa00052	6	56	0.0295998	0.213119

## Sheet: R4_AS vs R4
#Term	Database	ID	Input number	Background number	P-Value	Corrected P-Value
Phenylpropanoid biosynthesis	KEGG PATHWAY	dosa00940	28	231	3.34783e-06	0.000304653
Galactose metabolism	KEGG PATHWAY	dosa00052	11	56	8.27943e-05	0.00376714
Metabolic pathways	KEGG PATHWAY	dosa01100	136	2318	0.000217185	0.00643649
Biosynthesis of secondary metabolites	KEGG PATHWAY	dosa01110	79	1211	0.000282923	0.00643649
Plant-pathogen interaction	KEGG PATHWAY	dosa04626	20	192	0.000495312	0.00901468
Diterpenoid biosynthesis	KEGG PATHWAY	dosa00904	8	41	0.000791978	0.0120117
Starch and sucrose metabolism	KEGG PATHWAY	dosa00500	17	168	0.00168006	0.0218407
alpha-Linolenic acid metabolism	KEGG PATHWAY	dosa00592	8	53	0.00335571	0.0381712
Amino sugar and nucleotide sugar metabolism	KEGG PATHWAY	dosa00520	15	157	0.00498337	0.0503874
Linoleic acid metabolism	KEGG PATHWAY	dosa00591	4	18	0.0114153	0.098641

## Sheet: R4 vs R2
#Term	Database	ID	Input number	Background number	P-Value	Corrected P-Value
Diterpenoid biosynthesis	KEGG PATHWAY	dosa00904	5	41	5.38935e-05	0.00237131
Biosynthesis of secondary metabolites	KEGG PATHWAY	dosa01110	22	1211	0.00162453	0.0242283
Terpenoid backbone biosynthesis	KEGG PATHWAY	dosa00900	4	53	0.00165193	0.0242283
Tyrosine metabolism	KEGG PATHWAY	dosa00350	3	46	0.00940093	0.10341
Isoquinoline alkaloid biosynthesis	KEGG PATHWAY	dosa00950	2	26	0.0254261	0.22375
Nitrogen metabolism	KEGG PATHWAY	dosa00910	2	36	0.0446419	0.280528
Phenylpropanoid biosynthesis	KEGG PATHWAY	dosa00940	5	231	0.0598168	0.280528
Flavone and flavonol biosynthesis	KEGG PATHWAY	dosa00944	1	6	0.0604112	0.280528
Betalain biosynthesis	KEGG PATHWAY	dosa00965	1	6	0.0604112	0.280528
Sesquiterpenoid and triterpenoid biosynthesis	KEGG PATHWAY	dosa00909	1	7	0.0687391	0.280528

## Sheet: R4_AS vs R2_AS
#Term	Database	ID	Input number	Background number	P-Value	Corrected P-Value
Biosynthesis of secondary metabolites	KEGG PATHWAY	dosa01110	52	1211	2.27155e-09	1.38564e-07
Diterpenoid biosynthesis	KEGG PATHWAY	dosa00904	9	41	1.21124e-07	3.69429e-06
Phenylpropanoid biosynthesis	KEGG PATHWAY	dosa00940	15	231	1.76842e-05	0.000359578
Metabolic pathways	KEGG PATHWAY	dosa01100	62	2318	0.000298255	0.00454839
Terpenoid backbone biosynthesis	KEGG PATHWAY	dosa00900	6	53	0.000431374	0.00526276
Fructose and mannose metabolism	KEGG PATHWAY	dosa00051	5	68	0.00731031	0.0743215
Carbon fixation in photosynthetic organisms	KEGG PATHWAY	dosa00710	5	81	0.0142478	0.119776
Cutin, suberine and wax biosynthesis	KEGG PATHWAY	dosa00073	3	29	0.0157083	0.119776
Biosynthesis of secondary metabolites - unclassified	KEGG PATHWAY	dosa00999	2	14	0.0281964	0.191109
Flavonoid biosynthesis	KEGG PATHWAY	dosa00941	3	41	0.0362873	0.221352
