# Supplementary material for: Alkaline Stress Induces Different Physiological, Hormonal and Gene Expression Responses in Diploid and Autotetraploid Rice
Source: Int J Mol Sci. 2022 May 16;23(10):5561. doi: 10.3390/ijms23105561 (PMC9142035; doi:10.3390/ijms23105561)
Supplement: Supplementary file 1 [file ijms-23-05561-s001.zip › Supplementary TableS5.xlsx]

## Sheet: IAA
	A1U	A3U	B1U	B3U	A1D	A3D	B1D	B3D
Os07g0249900	21.3333	45.6667	36.6667	22	9.66667	13.3333	11	23.6667
Os09g0505400	89.6667	14.6667	6	6.33333	251	294	303.333	189.333
Os06g0232300	25	3.33333	7.33333	12.3333	26.6667	20.6667	23.6667	23.6667
Os06g0219400	142	64	45.6667	222.667	37.6667	89.6667	30	59.6667
Os10g0510500	84.6667	227	213.333	119.667	146	131	152	142.667
Os04g0339400	65.3333	210.333	148.333	47	471.333	385.333	376	391.333
Os06g0671600	5	32.6667	35	27.3333	1.33333	6	8.33333	10.3333
Os03g0328100	122.667	55.6667	26	102	36	34.6667	35	29
Os03g0660500	12	39	25	5.33333	1	2.66667	2	4.33333
Os08g0335600	62.3333	140.333	128.333	190	181	1026	150.667	346.333
Os11g0221000	103	41.6667	21	43	15.6667	11	15.3333	7.33333
Os04g0679400	654	293.333	506	292.667	1244.67	970	1096.67	1216.33
Os03g0194600	42.3333	130	112.333	77.6667	206.333	410.333	158.667	383.333
Os02g0158800	273.333	133.667	108	212	123.333	151.667	132.667	104.667
Os06g0691400	327	341	258	698	373.333	297.667	355.667	268.333
Os08g0529000	24.6667	10.3333	15	89.3333	16	8.33333	23.6667	8
Os01g0919800	403	696.333	430.333	202.333	21.3333	29	30.3333	41.6667
Os09g0498800	437.667	282	109.667	603.667	477.333	453.667	642	386.667
Os09g0546900	32	40	25	66.6667	1.33333	3	1.33333	1
Os06g0671150	139.667	78	52	125	136.667	267.333	169.667	149
Os01g0785400	35	25.6667	11.6667	85.6667	22	10	16.3333	5
Os05g0178600	1403	1263.67	1007	2342	890.667	905.667	849.667	965.333
Os02g0726500	155.333	145.333	76.6667	177.333	111	134	120.667	86.3333
Os09g0545300	155.333	206.333	280.667	113.667	118.667	56.6667	104.667	73.6667
Os04g0495400	656.667	898.333	410.667	828.667	809	729.333	1060	538
Os04g0662400	4	10.3333	1.66667	33	10	12	8.33333	14.3333
Os09g0547100	49.6667	53	20	66	1.33333	2.33333	1.33333	1
Os04g0662200	62	77.6667	26	162.333	48.3333	63	54.6667	59.3333
Os08g0524400	869	875.667	410.333	1561.67	765.333	1887.33	1342.67	1430
Os08g0550700	80.3333	136.333	52.3333	318.667	2.33333	3.33333	5.33333	7.66667
Os09g0437100	57	93.3333	16	105	25.3333	19.3333	39.3333	21.3333
Os12g0626200	40.3333	25.3333	14	64.3333	17.6667	34.3333	21	16
Os07g0671500	126.333	76.3333	63.6667	131.333	84	89.6667	100.333	93.6667
Os02g0769100	288	485	542.333	213	528	329	406.333	193.333
Os06g0137400	147.333	117.667	64.6667	77	12.6667	13.3333	7	9.33333
Os06g0702000	24.6667	12	10.3333	15.6667	165.333	358	164.333	267.667
Os03g0194900	486.333	843.333	1454.33	908	2826.67	4116	3231.67	4530
Os04g0338100	1116.67	1896.67	2466.33	1346	203.333	138.333	128	103.667
Os12g0425600	149	99.3333	56.3333	101.333	52.3333	62.6667	60.3333	47.3333
Os08g0524200	648.667	781	711	749	454.667	1044.33	487.333	950
Os04g0617050	59.3333	42	32.6667	42.3333	22.6667	67	18.3333	25.3333
Os09g0475500	213	250.667	425	283	327	666.333	291.333	692
Os06g0701900	10.6667	6.33333	2.66667	5.66667	47.6667	96	58.6667	45.3333
Os02g0512000	5.66667	4.66667	4	3.66667	1014.67	441.333	1386.33	395.333

## Sheet: ABA
	A1U	A3U	B1U	B3U	A1D	A3D	B1D	B3D
Os04g0550600	404.333	173	123.667	436.667	88.3333	55.3333	71.3333	58
Os01g0746400	38	11	4.33333	3	3.66667	5.33333	7.33333	6.66667
Os11g0602300	189.667	93.3333	76	84.3333	78.6667	64	70	74
Os03g0187600	19.3333	40.6667	41	27	23	66.6667	31.3333	70.3333
Os03g0250200	387	411	168	443	160	143	153.333	134
Os11g0156600	40.3333	79.3333	149.667	53.6667	413	635	544.667	698
Os07g0281800	140	185.333	264.333	128	749	274	350.667	255.667
Os01g0566500	152.667	113.667	82.6667	221	30.6667	20	24.3333	41
Os10g0177400	194	99.3333	37.3333	106	74.6667	72.6667	68	51.3333
Os12g0435200	23.3333	39.6667	76.6667	159	1	1	1.33333	1
Os06g0211200	135.667	186.667	97.6667	294.667	155	272.333	102.667	150
Os01g0728250	32.6667	11.3333	6	30.6667	17.3333	20	19	10
Os12g0478200	25.6667	49.3333	60.6667	41.6667	26.3333	142.333	30	192.333
Os03g0645900	5	12	6	14	10.3333	32.3333	5.66667	28.3333
Os02g0766700	224.333	314.667	249	371	436.667	939	434.333	628.667
Os10g0489000	55	51.6667	44.3333	54	29.3333	61.6667	33.6667	67.3333
Os02g0636600	106.667	96.3333	104.667	100	304.667	595	213.667	438

## Sheet: ETH
	A1U	A3U	B1U	B3U	A1D	A3D	B1D	B3D
Os04g0581100	116.667	344	1134	1110.67	315.667	837.333	784.333	3685.33
Os04g0662600	22	52.3333	274.667	87.6667	48	29.6667	59	49.3333
Os09g0115500	708.667	1593	1926	1063.33	275	326	254.667	306
Os01g0757200	55.6667	145.333	211	366	274	298.667	375.333	427
Os10g0536400	358	968	1403	1218.67	415.333	888	811.333	1872.67
Os04g0578000	20	51	79.6667	56.3333	166.333	323	164	495.333
Os08g0395800	42.6667	16	10	38.3333	42	23.6667	42.6667	18.6667
Os10g0390800	21	7	8	10	508.667	695.667	743.667	514.333
Os01g0868000	55.6667	119.667	111	146	81.3333	118	95.3333	93.6667
Os11g0540600	199.333	541.333	621.667	227	3	7	1.66667	3.66667
Os06g0604000	162	369.333	94.3333	610	28.3333	33.6667	35.3333	25.3333
Os02g0202000	76	191	60.3333	151	19	16.6667	19.6667	13.3333
Os07g0471900	310.333	115.667	154.333	151.667	391.667	329.667	219.667	175
Os02g0671300	85.3333	24.6667	20.3333	36.3333	240.333	229.667	167.333	139
Os01g0511100	255.333	634	607	728	274.333	661.333	265.333	973.333
Os07g0169600	1005	882	979	2037.33	2356.33	2147.67	2125	2361
Os05g0127500	28.3333	51.6667	108.667	23	433.667	266	569.333	285.667
Os10g0558750	383.333	500	789.667	255.667	427	254.333	473.333	343.667
Os08g0390200	348.667	470.333	209.333	454.667	14.3333	23.6667	23.6667	20
Os08g0249900	168.667	315	451	202.667	4	4.33333	7.66667	5.33333
Os04g0581000	59.3333	113.333	284.667	122.667	71.6667	52	162.333	116.667
Os10g0558900	181.667	93	114.333	44	260.667	86.3333	250	86.3333
Os09g0248900	153.333	125.667	127.333	255	548.333	438.667	596.333	471
Os06g0182100	20.3333	24.6667	15	58.6667	8.66667	18.6667	17.6667	17.6667
Os01g0797600	299.667	398.667	156.333	563	403	430.667	322.667	458.333
Os08g0356700	326.333	617.667	1009	450.333	236.333	151.333	388.667	296.667
Os05g0437100	4.66667	17.3333	19.6667	55.6667	22.6667	30	43	35.6667
Os01g0752500	86.3333	132	110.667	455.667	69.6667	105.333	125	91
Os11g0541600	48.6667	61.6667	95.6667	45.6667	6.33333	4	4.33333	4.33333
Os05g0497200	195.667	217	113	312.333	149	214.667	113.333	183.667
Os09g0522000	12.6667	16.3333	35	14	11.3333	6.33333	7	6
Os03g0305400	144.667	86	57.6667	123	14.3333	10.3333	17.3333	53
Os03g0759700	72.3333	53.6667	22.6667	195.667	389	436	441.333	425.667
Os01g0352100	13.3333	22.3333	27	14.6667	1	1	1.33333	1.33333
Os01g0580500	135.333	87.3333	50.3333	71.6667	21.6667	26	33.6667	31.3333
Os05g0149400	969.333	1642.33	2288.67	1934.33	2593.33	4261.67	3381	4518.33
Os03g0122300	751.667	906.333	2020.67	1920	4304	4920.67	7223.67	9158.67
Os04g0182200	129	158.333	310.333	238	329.667	372.333	402	406.667
Os12g0603300	59	44.3333	11	19.3333	1	1.33333	1.66667	1.33333
Os06g0181700	17.3333	6.33333	1.66667	5.66667	8.66667	16.6667	5.66667	12.3333
Os02g0654700	207.667	400	678	454.667	1266.33	2172.33	1014	2491.33
Os08g0356500	298	484.667	696.333	452	408	412.667	588.333	500
Os09g0304500	235	127	85.6667	97.3333	35	26.3333	29.3333	13.3333
Os03g0310600	25.3333	49.3333	73	39.6667	135	66.3333	147.333	55.6667
Os01g0105700	35.6667	23	6.66667	10.3333	7.66667	12.3333	12	8
Os11g0186900	1.33333	2.66667	1.66667	2.33333	849.667	154.333	411.667	142.333
Os02g0767300	50	51.3333	33.3333	30.3333	33	13.3333	33	20
Os07g0227600	536.333	526.667	493.667	700.667	171.667	431.333	259	387
Os02g0797100	22.3333	5	11.3333	10.3333	23	70.6667	33	57.3333
Os04g0547600	1.33333	2.33333	1.33333	1.33333	51	14.3333	61	20.6667
Os08g0474000	2.66667	10	17	4	4.33333	62.3333	2.66667	98
Os05g0242000	4.33333	3.66667	5.33333	7.66667	15.3333	40	15.3333	39
Os01g0303800	315	164.667	261.333	132.667	152.333	75.6667	137.667	100
Os02g0764700	6.66667	10.6667	9.66667	10	4	19.6667	3.33333	24.3333
Os03g0183200	397	456	580.667	506	1291.33	775.667	1219.33	565.667
Os04g0610400	88.6667	141.667	131	98	223.667	332.333	149.333	338.667
Os03g0860100	8.33333	13	20.3333	18	89.3333	156	103.667	257.667
Os07g0410700	10	8.33333	10	11.6667	31.3333	39	55.6667	84

## Sheet: CTK
	A1U	A3U	B1U	B3U	A1D	A3D	B1D	B3D
Os01g0197700	8	24.6667	56.3333	13.3333	1.33333	2.33333	1	1
Os01g0775400	75.3333	137.333	91.6667	184	42.3333	127.667	62.6667	181.333
Os05g0311801	3.66667	8.66667	43	14.6667	1.66667	3.33333	3	10.3333
Os10g0483500	106	59.6667	63	31.3333	58.6667	58.3333	69.6667	73.6667
Os09g0529900	200.667	109	58.6667	234.333	56.3333	74	77	45.3333
Os01g0187600	1.33333	13.3333	15	1.33333	34.3333	77	30	120.333
Os01g0940000	95	147.667	186.333	115.667	52.6667	162	79.6667	236.333

## Sheet: JA
	A1U	A3U	B1U	B3U	A1D	A3D	B1D	B3D
Os09g0115500	708.667	1593	1926	1063.33	275	326	254.667	306
Os12g0559200	158.667	422	282.667	467	61.3333	45.6667	41.6667	49.3333
Os08g0509100	377.667	980.667	2097.33	808.333	232.667	710.667	357.667	1784.33
Os08g0508800	538.333	1662.67	2565.33	839.667	129.667	115	120.333	260
Os03g0700400	131	57.6667	120	86	2224	1238	1725.33	1194
Os02g0218700	13	31.3333	45.3333	100.667	360.333	567	356.333	1096.33
Os03g0738600	1093.67	879	499.667	33132	18502.7	5855	19585.3	6325
Os03g0225900	198	269.333	885	389	203.667	533	307.667	1332.67
Os03g0767000	748.333	721.667	770.333	1682.67	825.333	766.667	1225.67	1293.67
Os02g0194700	1408.67	2444.67	3075.67	2346	11	8	12.6667	8.33333
Os04g0447100	267	430	733.667	424	230.333	367.667	255.333	502
Os03g0699700	37	39.6667	34.6667	36.6667	455	174.333	479.667	201.333
Os05g0355800	29.3333	29.3333	35.6667	40.6667	48.6667	19	51	27.6667

## Sheet: SA
	A1U	A3U	B1U	B3U	A1D	A3D	B1D	B3D
Os06g0313440	43.3333	95	367.333	100.667	71.6667	79	142	254.667
Os06g0315000	18	46.6667	38.3333	41.6667	162.333	209	162.667	359.333
Os11g0256900	773	1049	1316.67	343	471.667	244.667	550	458.667
Os06g0242700	4	12	35	5.33333	1.33333	2	2	1
Os02g0719600	181.667	235.333	217.333	782.667	63.6667	38	58	131.667
