# Supplementary material for: Alkaline Stress Induces Different Physiological, Hormonal and Gene Expression Responses in Diploid and Autotetraploid Rice
Source: Int J Mol Sci. 2022 May 16;23(10):5561. doi: 10.3390/ijms23105561 (PMC9142035; doi:10.3390/ijms23105561)
Supplement: Supplementary file 1 [file ijms-23-05561-s001.zip › Supplementary TableS6.xlsx]

## Sheet: Peroxidase
	A1U	A3U	B1U	B3U	A1D	A3D	B1D	B3D
Os01g0205900	844.667	479	241.333	808	62.3333	49.3333	104	51.3333
Os01g0263300	580	701	456.667	1272	1596	1699.33	1188.67	1255
Os01g0270300	41	19	12.3333	37.3333	74.6667	100	79.3333	58.3333
Os01g0294500	2	1.66667	1	2	304	82	295	136.333
Os01g0326000	510.333	281	95.3333	260.333	57.6667	58.3333	47	33.6667
Os01g0326300	24.3333	48.3333	53.3333	39.3333	6.33333	3	8.66667	3
Os01g0327000	96	61	58.6667	77	65.3333	137.667	90	128.667
Os01g0543100	54	36.3333	6.33333	35.3333	228.333	327	234.333	180
Os01g0963000	629.333	1461.33	1737.67	1124.67	518.333	413.667	566.667	1713.33
Os02g0161800	80.6667	59.6667	19.3333	56.6667	19	21.6667	17.3333	15.3333
Os02g0236600	906.333	829.333	549.333	1169	839.333	817.333	1017	733
Os03g0121300	29	6	4.66667	62	383	521	699.667	326.667
Os03g0234500	6.33333	6	4	2	78	26	179.667	33.6667
Os03g0235000	206.667	104	208.333	118.667	4947.67	2224.33	4743	1910.67
Os03g0339400	62	92	67	159.333	639	1493	506.333	691.333
Os03g0563600	163	21.3333	5.66667	17	912.333	1048.67	788.333	562.667
Os03g0762400	16	21.3333	10.6667	33	18.6667	32.3333	15.3333	35.6667
Os04g0465100	260	121.333	65.6667	192.667	50	69	58.3333	42.3333
Os04g0651000	33.6667	38.6667	141.667	127.667	1612.33	1338.33	2064.67	1857.67
Os04g0656800	237.667	148.667	38.3333	214.667	214	248	236.333	150.333
Os04g0688100	1321	1728.67	1942.67	5246.67	12038.7	6798.67	10435	9318
Os04g0688200	30	14.3333	9.33333	21	397.333	416.667	453	423.667
Os04g0688300	2800	2632.33	3544	7081.33	21321.7	15110.7	18700.7	17695.7
Os04g0689000	1843.67	1064	378.333	10285	2885.67	2471	3858	1576.33
Os05g0134400	1554.67	2261	1622.67	3600	1696.33	1745.33	1695	1934.67
Os05g0134700	30	10.6667	21.3333	7	1447	1014.67	1330.67	1183.67
Os05g0135400	38.3333	43	54	35.6667	2096.67	1175.67	3219.33	1268
Os05g0135500	1022.33	1075.67	580.667	508.333	498.333	727	440.667	449
Os05g0162000	61.3333	61.6667	46	40.6667	4420	8121.67	3461.33	7394.33
Os05g0499300	343.667	449.333	295.333	809.333	1857.67	1094	2578.33	1374
Os06g0274800	31.3333	54.6667	64.3333	92.6667	117.333	559.667	148.667	202.667
Os06g0306300	128.667	165	195.333	115.333	785.667	728.333	938.667	397
Os06g0490400	1	1.33333	1	1	39.6667	11.3333	45.3333	8
Os06g0521200	1	1.33333	1	1	41.6667	3.66667	18.3333	5
Os06g0521400	2.66667	1.33333	4	1.66667	96	12	72.3333	36.6667
Os06g0521500	25.3333	46	46.3333	33	1431.67	207.667	1292	627.667
Os06g0521900	2	1.33333	1	1.33333	106.333	6.66667	70.6667	13.6667
Os06g0522300	7.66667	13	13.6667	14	278.667	54	286	170.333
Os06g0546500	319.667	107.667	39.3333	92.6667	522	357.333	473	165.667
Os06g0547100	264.667	29.3333	8	25.6667	11.6667	7	7	9.66667
Os06g0547400	598	1027	749.333	861	25526.3	12285	18563.7	11959
Os06g0695300	1	1.33333	1	2	8.66667	5	50	6
Os06g0695400	5.66667	1.33333	2.33333	1.33333	9.33333	33	2.33333	38.3333
Os06g0695500	13	14.6667	10	19.6667	39.6667	41.3333	43.3333	20
Os07g0104500	23.3333	16	8.33333	4.66667	3258.67	440	2969	726.667
Os07g0639000	4	1	1.33333	1.33333	694.333	656.667	378.667	296.333
Os07g0677100	933.333	2299	1682	1059.33	3911	1795.67	2554.67	1499.67
Os07g0677200	1705.67	3391.67	3756.67	2032	4572	2562	3693	2011.33
Os07g0677300	436.667	9.66667	6	58.6667	2600	1964.67	3585.67	1693.67
Os07g0677500	20.6667	53.3333	186.333	46	1	1.33333	1.66667	2
Os08g0113000	39	29.6667	66.3333	31.3333	445.667	240	429	191
Os08g0302000	8	4.66667	3	3.66667	34.3333	5.33333	25.6667	7.66667
Os10g0109300	2752.67	3574	3023	4132.67	1405.67	326.667	970	475
Os10g0109600	200.333	99.6667	201.333	122	4981.67	2595	5020.67	1940.67
Os10g0536600	3.33333	2	1.66667	1	72	19	35.6667	31.3333
Os11g0112200	13.6667	19	118.667	112	519.333	366.333	679.333	635.333
Os11g0112400	20	19	8.66667	53.6667	80.6667	150.667	95.3333	154.333
Os11g0210100	229	680.667	215.667	947.333	9.66667	4.33333	5	3
Os12g0111800	11.3333	15	41.3333	64	120.667	167.333	203	367
Os12g0112000	126.667	93.3333	62	220.333	644	725.667	750.667	791
Os12g0448900	471.667	735.667	1007.33	845	1232.67	1171.33	1069.67	2200.33
Os12g0530100	428.667	947.333	374.667	662	5	9.66667	6.33333	7

## Sheet: ion channel
	A1U	A3U	B1U	B3U	A1D	A3D	B1D	B3D
Os10g0550900	177.667	406	709	464.667	3152	5872.67	4166	4610.67
Os03g0223400	1018	573.667	511.333	278	3908	650.667	3213.67	1074.67
Os03g0712800	18.3333	23	14	154.667	159	446.667	65	280
Os01g0682001	955.333	646	1330.67	1446.33	732	892.667	639.333	1118.33
Os05g0555600	1002	987.667	1717.67	819.333	23.3333	26.6667	21.3333	37.6667
Os03g0794500	1529.67	661	743.333	476.667	4863.33	2620.33	3758.33	2168
Os02g0650900	5	8.66667	30.3333	22	2.66667	9.33333	3.66667	19.6667
Os01g0704100	20.6667	56.6667	50.3333	124	930.667	503.333	759.667	554
Os04g0509600	22.6667	48.6667	62.3333	61	103	99.3333	110.667	147.667
Os02g0620600	2.33333	5	3	2.33333	28.3333	8.33333	25.6667	9.33333
Os04g0607500	38	89.6667	61.6667	76	16.6667	20.6667	18.3333	38.3333
Os01g0307500	60.3333	18	39	21.6667	123.667	92.3333	49.3333	43
Os01g0648000	4.66667	3.33333	6.33333	5.66667	33	9.66667	15	10
Os04g0401700	187.667	599	858	724	1413	558.333	1134.67	998.333
Os08g0466200	121.333	4.33333	3.33333	1.33333	18	38	15	18
Os04g0543900	527	599	731.333	491	2386	4635	1907.67	5486.67
