# Supplementary material for: Alkaline Stress Induces Different Physiological, Hormonal and Gene Expression Responses in Diploid and Autotetraploid Rice
Source: Int J Mol Sci. 2022 May 16;23(10):5561. doi: 10.3390/ijms23105561 (PMC9142035; doi:10.3390/ijms23105561)
Supplement: Supplementary file 1 [file ijms-23-05561-s001.zip › Supplementary TableS7.xlsx]

## Sheet: AP2
	Family	A1U	A3U	B1U	B3U	A1D	A3D	B1D	B3D
Os04g0653600	AP2	43.6667	18.6667	6	27.6667	215.667	187.333	169	103.333
Os06g0639200	AP2	65.6667	31	11.6667	48.3333	5.66667	3.66667	5.66667	3.33333
Os12g0126300	AP2	16.3333	15.6667	10.6667	26	28.3333	41	26.3333	16

## Sheet: bHLH
	Family	A1U	A3U	B1U	B3U	A1D	A3D	B1D	B3D
Os01g0105700	bHLH	35.6667	23	6.66667	10.3333	7.66667	12.3333	12	8
Os01g0108600	bHLH	99	204.667	221.333	197.667	25.3333	45.3333	46.3333	58
Os01g0196300	bHLH	67.6667	90.3333	268.333	125.333	202	242.333	288	476
Os01g0218100	bHLH	175.333	312	508	255	2759	1983	2658.33	2104
Os01g0575200	bHLH	167	304.667	479.333	315.333	983.667	1308.33	1073.67	1324.33
Os01g0707500	bHLH	67.3333	77.3333	113.333	107.667	175.333	71	161.333	38.3333
Os01g0773800	bHLH	6.33333	14.6667	24.6667	4.33333	6	28.3333	6	37.6667
Os01g0928000	bHLH	208.333	299.333	152	182.667	12.6667	30.6667	10	15.6667
Os01g0952800	bHLH	4.33333	20	47	44.6667	142.667	155.667	145.333	157
Os02g0221100	bHLH	12.3333	25	39.6667	22	31	26	31.6667	38.6667
Os02g0257500	bHLH	16	9	3	31.6667	1	1.33333	1	1
Os02g0564700	bHLH	33	37.3333	47.6667	29	106	77.3333	172.667	174
Os02g0691500	bHLH	42.6667	37	12.3333	73	21.6667	26	22.3333	21.3333
Os02g0705500	bHLH	448	167.667	197.667	143	218.333	246.333	135.667	165.333
Os02g0726700	bHLH	61.3333	94.3333	107	102	39	84	43	58
Os02g0747900	bHLH	81.6667	103	26.3333	175.333	41.6667	55	62.6667	31.6667
Os03g0122100	bHLH	160.333	244	84.6667	492.667	2	18.3333	3	17
Os03g0135700	bHLH	331.667	93.3333	61	70	1006	1039.33	1240.67	777
Os03g0171700	bHLH	46.6667	56.3333	14	71.3333	27.6667	39	37.3333	27.6667
Os03g0188400	bHLH	145.333	39.3333	14.6667	23.3333	109.667	157	124.667	106.667
Os03g0260600	bHLH	50.3333	19.3333	12.6667	61.6667	49.6667	67.6667	46.6667	43.3333
Os03g0639300	bHLH	26	41.3333	42.3333	20.3333	5	4.33333	2.33333	4.66667
Os03g0671000	bHLH	5.33333	1	1.33333	1.33333	76	58	23	20.3333
Os03g0671800	bHLH	155	89.6667	16	82	171	136.333	132.667	60
Os03g0725800	bHLH	357.667	200.333	223	685.333	1224	1045	1550	737.667
Os03g0728900	bHLH	162	107.667	74.6667	97	106.667	92	112.333	58.3333
Os03g0741100	bHLH	109.333	256.667	365.667	158.333	126.667	184.667	134.667	226
Os03g0759700	bHLH	72.3333	53.6667	22.6667	195.667	389	436	441.333	425.667
Os03g0782500	bHLH	913.333	597.333	1291.33	619.333	22	30.6667	22.3333	18.3333
Os03g0802900	bHLH	88.6667	61	14.3333	85.3333	64.3333	74.6667	57.3333	53
Os03g0811400	bHLH	165	108.333	170.667	289.667	146.667	129	190.667	89.6667
Os04g0300600	bHLH	55	85	85.3333	94.3333	23	42.6667	22	62
Os04g0301500	bHLH	27.3333	171	276.333	57.3333	12.3333	24.6667	8.66667	39
Os04g0489600	bHLH	64.6667	86.6667	73	38.3333	1135	604.667	1211.33	830
Os04g0618600	bHLH	36	34.3333	16	22.3333	61	86.6667	45	97.6667
Os05g0163900	bHLH	6.33333	2.66667	5.66667	53	58.3333	68	46.6667	83.3333
Os05g0541400	bHLH	39	53.3333	31.6667	84	13.6667	7.33333	19.6667	7.33333
Os05g0586300	bHLH	36.3333	67	30	66.3333	1	1	1	1
Os06g0226500	bHLH	20	14.6667	7.66667	10.6667	5.66667	4.66667	5.66667	3
Os06g0496400	bHLH	101.667	127.667	158.333	290.667	35	32.3333	38.6667	14.3333
Os06g0570900	bHLH	29.3333	49	186.333	54	47.3333	70.3333	46.3333	81.6667
Os06g0724800	bHLH	276	115.333	56	603.667	245	266.333	199.333	209.667
Os07g0193800	bHLH	50.3333	22	9.33333	37	32.6667	45.3333	30.6667	28.3333
Os07g0588400	bHLH	1	1	2	1	58.6667	19.6667	34.3333	30
Os08g0432800	bHLH	128	76.6667	65.6667	175	170.333	204	170	140.667
Os08g0477900	bHLH	35	17.3333	3	32	3.66667	5.66667	5.33333	3
Os08g0483900	bHLH	122	38	20.6667	82	9.66667	9.66667	9	9.33333
Os08g0487700	bHLH	27.3333	15.6667	9.33333	24.6667	61	76.6667	81	58.6667
Os08g0536800	bHLH	167.667	97.6667	53	273.333	8.33333	4.33333	9.66667	3.33333
Os09g0455300	bHLH	48.3333	71.6667	68.6667	38	120.333	558	92.3333	356
Os09g0468700	bHLH	116	40.3333	21.3333	60	76	143.333	124	151
Os09g0510500	bHLH	86	68	14.6667	71.6667	3	1	2.33333	3.33333
Os10g0556200	bHLH	667	1095.67	1478.67	659.333	432.667	389.333	305.667	261.667
Os11g0158500	bHLH	574	309	285.333	321	425.333	381.667	465	409
Os11g0523700	bHLH	374.333	709	147.667	1024.33	6.33333	7.66667	7	6.66667

## Sheet: bZIP
	Family	A1U	A3U	B1U	B3U	A1D	A3D	B1D	B3D
Os01g0211800	bZIP	144.333	193	59.6667	228	72.3333	95.3333	81	50
Os01g0756200	bZIP	144	183.333	76.6667	281.333	97.6667	134.667	170.333	68.6667
Os01g0808100	bZIP	176.667	66	121.333	41	570.333	339.667	498.333	367
Os01g0813100	bZIP	209.667	118.333	98.6667	137.667	93.6667	148	91	109.333
Os01g0859500	bZIP	158.667	95	149.667	118	1187	469	1016.33	439
Os02g0247100	bZIP	31	26.3333	15.6667	48.3333	49.6667	43.3333	106	30
Os02g0538900	bZIP	57	40.6667	22	43	36.6667	58	38.6667	42.6667
Os02g0728001	bZIP	39.6667	10.3333	9.33333	8.66667	18.6667	12.6667	16	15
Os02g0766700	bZIP	224.333	314.667	249	371	436.667	939	434.333	628.667
Os03g0127500	bZIP	37.3333	37.3333	13.6667	48	32.6667	64	51.6667	37
Os03g0306700	bZIP	9.33333	24.6667	41.3333	15	467.333	981.333	303	409.667
Os03g0322700	bZIP	41	34.3333	25.6667	41	14.3333	17	37.3333	22
Os03g0336200	bZIP	199.667	145.333	93.6667	230	164.667	157	146.667	114.667
Os04g0495500	bZIP	95.3333	47	9.66667	70.6667	47.3333	46.3333	49.6667	28.3333
Os06g0211200	bZIP	135.667	186.667	97.6667	294.667	155	272.333	102.667	150
Os06g0265400	bZIP	158.333	31.6667	5	22	6	11.3333	13	8
Os06g0614100	bZIP	65.6667	104	210.333	69.6667	244.333	234.667	275	192.667
Os06g0662200	bZIP	213.333	84.3333	96	90.3333	1700.67	1342.67	1534	1619.67
Os06g0719500	bZIP	23.3333	17.3333	16.6667	35	730.667	610.667	866.667	483
Os07g0182000	bZIP	4	4	7.66667	4.33333	17.6667	29.3333	18	39
Os07g0679500	bZIP	81.6667	56	16	97.3333	41	56.3333	47	31.3333
Os07g0686100	bZIP	132	61.3333	30.6667	39.3333	25.6667	30.6667	16	18
Os08g0549600	bZIP	22.6667	56.3333	9.66667	38	1	2.66667	1.33333	1.33333
Os09g0540800	bZIP	348.333	138	62	86.3333	152	119.667	169	105.667
Os12g0634500	bZIP	4.66667	3.33333	4.66667	11.3333	7.66667	11	27.6667	24.6667

## Sheet: C2H2
	Family	A1U	A3U	B1U	B3U	A1D	A3D	B1D	B3D
Os01g0242200	C2H2	13.6667	6	3	3.66667	121	136	95.6667	57
Os01g0572300	C2H2	470.333	296.333	369	627.333	374.667	321	500.667	326
Os01g0785900	C2H2	116	102	33.3333	249	12	13	15.6667	9.66667
Os01g0838600	C2H2	22	37.3333	68	37	75.6667	55	111	111.333
Os01g0839100	C2H2	9	22.6667	19.3333	6.66667	70.6667	410.333	58.3333	527.333
Os01g0859100	C2H2	22.6667	40.6667	42	82.3333	75.3333	102.333	77.3333	179
Os03g0197800	C2H2	101.333	125.333	182.333	294.333	56.3333	67	72	67.6667
Os03g0237250	C2H2	57	18.3333	17	31	15	23.6667	27.3333	21.6667
Os03g0239300	C2H2	898.333	349	615.333	680.667	363	357.333	510.667	244.667
Os03g0279700	C2H2	5	4	3.66667	2.66667	70	11.3333	42.6667	20
Os03g0437200	C2H2	13.3333	36.3333	68.3333	37.3333	66.3333	187.333	70.6667	376
Os03g0764100	C2H2	277.667	395.333	671.333	383.333	902.333	1107.33	832.667	1117
Os03g0820300	C2H2	44	88	69.3333	21.6667	43	567	22.6667	803.667
Os03g0820400	C2H2	16.3333	33.6667	35.6667	11	21.3333	352	10.6667	378.333
Os03g0838800	C2H2	15.6667	27	38	45.6667	36	41	38	70.3333
Os04g0115500	C2H2	278.333	214.667	207.667	437	171.333	322.333	328.333	150.333
Os04g0165200	C2H2	3.66667	2	5.66667	1.66667	66	20.6667	54.3333	16.6667
Os04g0690100	C2H2	370	272	70	364.333	171	188.333	228.667	170.667
Os05g0444200	C2H2	82.6667	221	229	288.333	156.667	675.667	164	798
Os07g0101800	C2H2	47.3333	15.6667	13	22.6667	323.333	258	356.667	253.333
Os08g0467100	C2H2	39.3333	25.6667	10.6667	35.6667	6.33333	10.3333	15.6667	3.33333
Os08g0504000	C2H2	41.3333	27.6667	15.3333	47	11.3333	13	16.3333	11.3333
Os08g0562300	C2H2	21	18	30	13.3333	810.333	185	837.667	248
Os09g0307400	C2H2	19.3333	20.3333	5.33333	29.6667	1	1	1	1.33333
Os09g0449400	C2H2	735.333	336	215	1148.67	141	146.667	192.333	89.3333
Os11g0702300	C2H2	1.66667	1	1.33333	2.33333	1.33333	52.6667	2.33333	31.3333
Os11g0702400	C2H2	17.3333	52.3333	77	25.6667	11	697.667	32	607
Os11g0707300	C2H2	99.3333	42.6667	61.6667	56.3333	149	138.667	144	137
Os12g0583700	C2H2	31.3333	35.3333	48	32.6667	141.333	934.333	188	834

## Sheet: Dof
	Family	A1U	A3U	B1U	B3U	A1D	A3D	B1D	B3D
Os01g0673700	Dof	43	33.3333	61	70	77.6667	135.667	116.667	104
Os02g0673700	Dof	702.333	384	319	419.333	795.667	961.667	807.667	740
Os03g0619151	Dof	26	10.3333	2.33333	93	1.66667	2	2.33333	1.66667
Os03g0764900	Dof	54.3333	10.6667	1.66667	8.33333	21	24	20	16.3333
Os05g0112200	Dof	160.333	72	38.6667	117.667	55.3333	45.3333	47.6667	31.3333
Os05g0440000	Dof	30.3333	57	16.3333	62.6667	3.66667	3.33333	5.33333	2
Os06g0284500	Dof	373.667	299	360.333	334.333	143.667	76.6667	195.667	60.3333
Os12g0569900	Dof	47	18	7.66667	27.6667	31.6667	48.6667	36.3333	17.6667

## Sheet: ERF
	Family	A1U	A3U	B1U	B3U	A1D	A3D	B1D	B3D
Os01g0313300	ERF	46.6667	88	80	195.333	29	32.6667	36.3333	74.3333
Os01g0752500	ERF	86.3333	132	110.667	455.667	69.6667	105.333	125	91
Os01g0797600	ERF	299.667	398.667	156.333	563	403	430.667	322.667	458.333
Os01g0868000	ERF	55.6667	119.667	111	146	81.3333	118	95.3333	93.6667
Os02g0202000	ERF	76	191	60.3333	151	19	16.6667	19.6667	13.3333
Os02g0521100	ERF	5.66667	13	16	16.3333	16.3333	92.6667	57.3333	99.3333
Os02g0638650	ERF	69.6667	174.333	212	125.333	237	702.667	203.667	1182.33
Os02g0654700	ERF	207.667	400	678	454.667	1266.33	2172.33	1014	2491.33
Os02g0656600	ERF	122	96.3333	47.3333	195.667	50.3333	66.3333	81	89.3333
Os02g0657000	ERF	97.3333	76.6667	36.6667	217	42.3333	57.3333	64.6667	40
Os02g0676800	ERF	7.33333	12.3333	16.3333	30.6667	25	26.6667	30.3333	25
Os02g0752800	ERF	77.6667	117	157.333	93.3333	212.333	141.667	221.333	153
Os02g0764700	ERF	6.66667	10.6667	9.66667	10	4	19.6667	3.33333	24.3333
Os02g0797100	ERF	22.3333	5	11.3333	10.3333	23	70.6667	33	57.3333
Os03g0174400	ERF	4.33333	5.33333	1.66667	19	1	1.66667	1.33333	1
Os03g0183200	ERF	397	456	580.667	506	1291.33	775.667	1219.33	565.667
Os03g0860100	ERF	8.33333	13	20.3333	18	89.3333	156	103.667	257.667
Os04g0398000	ERF	133.667	277.667	310.333	224.333	767.333	634.333	769.333	866.667
Os04g0547600	ERF	1.33333	2.33333	1.33333	1.33333	51	14.3333	61	20.6667
Os04g0549700	ERF	124	250	117.667	385.667	233.667	317.667	324	262.667
Os04g0549800	ERF	1.66667	2	1.66667	19	3	3	4.33333	3.66667
Os04g0550200	ERF	108.667	73.6667	49.3333	136.333	68	122.333	85.3333	53.3333
Os04g0610400	ERF	88.6667	141.667	131	98	223.667	332.333	149.333	338.667
Os05g0361700	ERF	28.6667	8	4	8.33333	14	12.6667	10.6667	22.3333
Os05g0497200	ERF	195.667	217	113	312.333	149	214.667	113.333	183.667
Os05g0572000	ERF	26.6667	78.3333	76.3333	73.3333	3.33333	3.33333	3.33333	1.66667
Os06g0127100	ERF	5	7.33333	12.6667	10.3333	3.33333	130	5.66667	146
Os06g0181700	ERF	17.3333	6.33333	1.66667	5.66667	8.66667	16.6667	5.66667	12.3333
Os06g0604000	ERF	162	369.333	94.3333	610	28.3333	33.6667	35.3333	25.3333
Os07g0124700	ERF	30.3333	3.33333	1	8.33333	1	1.33333	1	1
Os07g0227600	ERF	536.333	526.667	493.667	700.667	171.667	431.333	259	387
Os07g0410700	ERF	10	8.33333	10	11.6667	31.3333	39	55.6667	84
Os07g0575000	ERF	4	6.33333	2	2.33333	53	17.6667	82.3333	14.6667
Os07g0674800	ERF	3	2	1.33333	1.66667	3.66667	5.66667	2.33333	23
Os08g0442400	ERF	34.3333	28	21.6667	16	30.3333	14.3333	17.6667	15.3333
Os08g0474000	ERF	2.66667	10	17	4	4.33333	62.3333	2.66667	98
Os09g0522000	ERF	12.6667	16.3333	35	14	11.3333	6.33333	7	6
Os09g0522200	ERF	19	40.6667	66.6667	29	21	46	12.3333	39
Os10g0390800	ERF	21	7	8	10	508.667	695.667	743.667	514.333
Os10g0560700	ERF	278.333	420.333	209.667	952.667	176	178.667	369.667	254.667
Os11g0242300	ERF	1.66667	1	1	2.66667	3.66667	26.3333	6	18.6667
Os12g0582900	ERF	3.33333	1.33333	3	1.66667	76	18.6667	76.6667	14.3333
Os12g0603300	ERF	59	44.3333	11	19.3333	1	1.33333	1.66667	1.33333

## Sheet: HD-ZIP
	Family	A1U	A3U	B1U	B3U	A1D	A3D	B1D	B3D
Os03g0170600	HD-ZIP	170	115	83.3333	298.333	48.3333	55	68.6667	33.6667
Os04g0548700	HD-ZIP	54	53.6667	37.6667	104	79	104	74.3333	73
Os10g0404900	HD-ZIP	270.667	238.667	167.333	388	164	164	216.667	116.333
Os10g0561800	HD-ZIP	543.667	711.333	1110.33	633.667	460	857.667	458.333	539.667
Os10g0377300	HD-ZIP	220.333	114.667	92.6667	99.3333	730	702.333	940.667	746
Os04g0541700	HD-ZIP	66.6667	211	111.333	83.3333	77	219	89	195.667
Os06g0140400	HD-ZIP	132	172	129.333	372.333	107.333	103.667	159.667	65.3333
Os03g0231000	HD-ZIP	26.3333	13.6667	24.6667	22.3333	124.333	95.3333	142	66.6667
Os06g0140700	HD-ZIP	528	502	459.333	1608.67	395	369.667	383.333	323
Os02g0649300	HD-ZIP	12.3333	24.6667	22.3333	43	49	123.333	37.6667	58.6667
Os09g0379600	HD-ZIP	195.333	346.667	484.667	212	333.333	409.333	354	391.667
Os01g0643600	HD-ZIP	22.6667	5.66667	1.66667	2.66667	11	18.3333	21.6667	15.3333
Os07g0581700	HD-ZIP	23.6667	11	1	7	37.6667	23.6667	27	10.6667
Os02g0149900	HD-ZIP	102	136	153.333	66.6667	16.3333	9	20.6667	12.3333
Os03g0198600	HD-ZIP	62	61.6667	17	131.667	263.667	332.667	189.333	282
Os08g0136100	HD-ZIP	276.333	273.667	203.333	637.667	3.66667	2	2.66667	1
Os02g0674800	HD-ZIP	1137.67	1877.33	1219.67	2019.67	279.333	262.333	239.333	127.667
Os09g0526200	HD-ZIP	430	630.333	462.333	939.667	44	42	42.3333	32.6667
Os03g0109400	HD-ZIP	156.333	77.3333	61.3333	132.333	57	56.3333	48	44.3333
Os04g0569100	HD-ZIP	53.6667	95.6667	62	69	50.3333	70.6667	38.3333	31.6667
Os10g0480200	HD-ZIP	89.6667	60	53.6667	120	19.6667	14.6667	16.3333	8.66667
Os10g0575600	HD-ZIP	219	140.333	38.6667	258.333	3.33333	2.66667	2.66667	1
Os06g0207966	HD-ZIP	98.6667	121	47	246	1.33333	1.33333	2.33333	2

## Sheet: HSF
	Family	A1U	A3U	B1U	B3U	A1D	A3D	B1D	B3D
Os01g0625300	HSF	44	51.6667	57	54.3333	86.6667	199.667	46.3333	138.667
Os02g0527300	HSF	343.333	427	639.333	415.333	98	146.333	87.3333	201
Os03g0366800	HSF	99.6667	24	4	23	28.6667	22.3333	23.3333	16.3333
Os03g0745000	HSF	4.33333	5.66667	5.66667	3.33333	5.66667	22.6667	3.66667	29
Os05g0530400	HSF	41	126.333	252.333	175.667	64.6667	71	85.6667	201.667
Os06g0553100	HSF	8	17.3333	5.66667	19.6667	10.6667	33.3333	12	19
Os07g0178600	HSF	103	122.667	56.6667	126	73	73.6667	64	55.6667
Os07g0640900	HSF	172.333	51	15.3333	77	54.3333	91	63.3333	40
Os08g0546800	HSF	23	48.6667	61.6667	31	81.3333	103.333	79.6667	108
Os09g0455200	HSF	32.6667	12.3333	4	22.3333	6.33333	14.6667	20.6667	6.66667

## Sheet: LBD
	Family	A1U	A3U	B1U	B3U	A1D	A3D	B1D	B3D
Os01g0169400	LBD	164	63.6667	38.6667	22.3333	145.333	118	133.333	132.667
Os01g0571500	LBD	49	64.6667	104	43.6667	49.3333	35	53.3333	50
Os01g0825000	LBD	18.6667	23.3333	13.6667	18.6667	53	42.6667	64.3333	28
Os01g0889400	LBD	137.667	174.333	64	229	4.33333	2.33333	3.66667	1.33333
Os03g0149000	LBD	20	33	3.66667	7	530	361.333	288	285.333
Os03g0287400	LBD	11	32.3333	50.3333	32.3333	50.6667	43.3333	72.6667	151
Os03g0445700	LBD	127	23.6667	10.3333	33	35.6667	45	35.6667	29
Os03g0609500	LBD	509.667	262.667	452.333	205	890	463.333	892.333	451.333
Os03g0659700	LBD	90.3333	39.6667	8	67.3333	24	27.3333	26.6667	26
Os05g0123000	LBD	11.6667	10.3333	17.6667	30.6667	36	24.3333	98.3333	35.6667

## Sheet: MYB
	Family	A1U	A3U	B1U	B3U	A1D	A3D	B1D	B3D
Os01g0128000	MYB	37.6667	22.6667	19.3333	10.3333	43	61.6667	79.6667	92.3333
Os01g0274800	MYB	116	33	19	134.667	105.667	88	174.333	110
Os01g0285300	MYB	354	507.333	245.333	541	236	235	284.333	303.667
Os01g0298400	MYB	4.66667	9.66667	25	15.6667	24	63.6667	18.6667	58.3333
Os01g0685400	MYB	104.333	72	58.3333	145	55.6667	111.333	48.6667	86.3333
Os01g0695900	MYB	5.66667	27.3333	20	6.66667	1.33333	4.33333	2	3
Os01g0702700	MYB	144.333	227	115.333	306	231.667	482.333	322.667	285.333
Os01g0863300	MYB	18	37.3333	31.3333	28.6667	103.667	323.667	86	400
Os01g0975300	MYB	1240.33	608.333	1533.67	417.667	22544.3	9620.67	20909.3	6427.33
Os02g0114800	MYB	1.33333	1.66667	1	2.33333	82	61.3333	97	46.6667
Os02g0187700	MYB	244.667	208.333	119.333	449	284	667.667	292.333	398.667
Os02g0579300	MYB	37.3333	71	21	113.667	2.33333	3.66667	1.66667	1.33333
Os02g0624300	MYB	10.6667	20.6667	34.6667	21	66.3333	72.6667	95.3333	94.6667
Os02g0641300	MYB	121.667	165	102	216	424.333	529.667	474.333	533
Os02g0695200	MYB	20	29	12.3333	11.6667	43.3333	71.6667	29	62
Os02g0754400	MYB	1.66667	4	5	6	10	27.3333	11.6667	19.3333
Os03g0142600	MYB	1.33333	1	1	1.33333	71.6667	158	60.6667	85.3333
Os03g0371800	MYB	86.3333	165	61.3333	246	1.66667	3.66667	2.66667	2
Os04g0461000	MYB	8	17	7.33333	40.3333	1	1.33333	1	1
Os04g0508500	MYB	15	14.6667	8.33333	10	216.667	569	136.667	351
Os04g0593200	MYB	1.66667	1.33333	1.33333	2.33333	33.3333	97.3333	36.6667	73
Os05g0132700	MYB	4.66667	5.66667	12	5	51.6667	203.667	42.6667	224
Os05g0350900	MYB	23.3333	39.6667	31	54.3333	11	31.6667	24.3333	27.3333
Os05g0442400	MYB	3.33333	4	4	4	241	172	221	387
Os05g0543600	MYB	138.667	261	144	342	468.667	756.333	608	528.333
Os06g0112700	MYB	11.3333	12.3333	17	46.3333	187.667	383.667	146.667	272.667
Os06g0205100	MYB	12.6667	20	13.6667	37.3333	2	2.33333	1	2.66667
Os06g0221000	MYB	8.33333	3.66667	1.66667	4	6.33333	43	9	25.3333
Os06g0637500	MYB	199.333	309	236.667	646.667	410.333	541.667	518	455.667
Os07g0629000	MYB	45.6667	45	59	154.667	5.66667	5	4.66667	3.66667
Os07g0634900	MYB	246.667	402.667	188.333	525.333	283.667	280.667	314.333	233
Os08g0248700	MYB	10.6667	29	11.3333	13	36	12.6667	23	16.6667
Os08g0433400	MYB	92	138.333	55	206	39	38	36	41
Os08g0435700	MYB	28.3333	10.6667	3.33333	9	1.66667	2	2.33333	3.33333
Os09g0431300	MYB	10.6667	5	4	6	696.333	207.333	882.333	211.333
Os11g0128500	MYB	78	214.333	43	57.3333	1.33333	2.33333	2.33333	2.33333
Os11g0558200	MYB	54.3333	117	69.3333	60.3333	2	2	1.66667	2
Os11g0684000	MYB	18	35.3333	39	38	52.3333	35.3333	109.333	113
Os12g0125000	MYB	88.6667	245	54	72.3333	14.6667	11	17.6667	10
Os12g0175400	MYB	60.6667	123.667	155.667	189.333	335.333	430.667	424	430
Os12g0564100	MYB	24.6667	57.3333	67.6667	38.6667	35	35.6667	22.3333	43
Os12g0572000	MYB	958	713.333	299.667	954	65	84.3333	75	63

[truncated: 3 more sheets: MYB-related, NAC, WRKY]
